# Supplementary material for: Cuban Policosanol (Raydel®) Potently Protects the Liver, Ovary, and Testis with an Improvement in Dyslipidemia in Hyperlipidemic Zebrafish: A Comparative Study with Three Chinese Policosanols
Source: Molecules. 2023 Sep 14;28(18):6609. doi: 10.3390/molecules28186609 (PMC10534397; doi:10.3390/molecules28186609)
Supplement: Supplementary file 1 [file molecules-28-06609-s001.zip]

Archive with 1 entries (1 files):
- molecules-2567212-supplementary.pdf
